# Supplementary material for: Development of Hydrogen Sulfide-Releasing Carbonic Anhydrases IX- and XII-Selective Inhibitors with Enhanced Antihyperalgesic Action in a Rat Model of Arthritis
Source: J Med Chem. 2022 Sep 19;65(19):13143–57. doi: 10.1021/acs.jmedchem.2c00982 (PMC9574929; doi:10.1021/acs.jmedchem.2c00982)
Supplement: Supplementary file 1 — jm2c00982_si_001.csv [file jm2c00982_si_001.csv]

compound	SMILE	KI CA I (nM)	KI CA II (nM)	KI CA IV (nM)	KI CA IX (nM)	KI CA XII (nM)
19	O=C(C1=CC=C(C2=CSSC2=S)C=C1)N(CC3=CC=CC=C3)CCC4=CC=C(S(=O)(N)=O)C=C4	770.7	479.9	4339	43	9.7
20	O=C(C1=CC=C(C2=CSSC2=S)C=C1)N(CC3=CC=C(F)C=C3)CCC4=CC=C(S(=O)(N)=O)C=C4	5324	599.8	>10000	46.3	65.3
21	O=C(C1=CC=C(C2=CSSC2=S)C=C1)N(CC3=CC=C(Cl)C=C3)CCC4=CC=C(S(=O)(N)=O)C=C4	5505	2974	430.1	24	9.8
22	O=C(C1=CC=C(C2=CSSC2=S)C=C1)N(CC3=CC=C(Br)C=C3)CCC4=CC=C(S(=O)(N)=O)C=C4	7704	3661	1042	19.1	12.9
23	O=C(C1=CC=C(C2=CSSC2=S)C=C1)N(CC3=CC=C(C#N)C=C3)CCC4=CC=C(S(=O)(N)=O)C=C4	>10000	4826	46.2	40.3	8.8
24	O=C(C1=CC=C(C2=CSSC2=S)C=C1)N(CC3=CC=C(N(C)C)C=C3)CCC4=CC=C(S(=O)(N)=O)C=C4	4261	995.4	3412	22.7	9.5
25	O=C(C1=CC=C(C2=CSSC2=S)C=C1)N(CC3=CC=C([N+]([O-])=O)C=C3)CCC4=CC=C(S(=O)(N)=O)C=C4	7453	918.7	>10000	36.6	32.9
26	O=C(C1=CC=C(C2=CSSC2=S)C=C1)N(CC3=C(OC)C=C([N+]([O-])=O)C=C3)CCC4=CC=C(S(=O)(N)=O)C=C4	6697	2950	4093	4.1	7.7
27	O=C(C1=CC=C(C2=CSSC2=S)C=C1)N(CC3=CC=C(OC)C=C3)CCC4=CC=C(S(=O)(N)=O)C=C4	2215	589.1	1586	50.3	76.4
28	O=C(C1=CC=C(C2=CSSC2=S)C=C1)N(CC3=CC(OC)=C(OC)C=C3)CCC4=CC=C(S(=O)(N)=O)C=C4	890.3	218.5	292.6	18.6	8.9
29	O=C(C1=CC=C(C2=CSSC2=S)C=C1)N(CC3=CC=C(SC)C=C3)CCC4=CC=C(S(=O)(N)=O)C=C4	7210	9646	403.8	46.2	8.4
30	O=C(C1=CC=C(C2=CSSC2=S)C=C1)N(CC3=C(C=CC=C4)C4=CC=C3)CCC5=CC=C(S(=O)(N)=O)C=C5	>10000	4464	244.2	15.6	7
31	O=C(C1=CC=C(C2=CSSC2=S)C=C1)N(CC3=CSC4=C3C=CC=C4)CCC5=CC=C(S(=O)(N)=O)C=C5	>10000	2482	48	2.4	8
32	O=C(C1=CC=C(C2=CSSC2=S)C=C1)N(CCC3=CC=CC=C3)CCC4=CC=C(S(=O)(N)=O)C=C4	4387	660.9	243.2	125.7	9.6
33	O=C(C1=CC=C(C2=CSSC2=S)C=C1)N(CCC#N)CCC3=CC=C(S(=O)(N)=O)C=C3	429.2	60.4	523.1	28.7	9.1
